# Supplementary material for: Resolving complex structural genomic rearrangements using a randomized approach
Source: Genome Biol. 2016 Jun 10;17:126. doi: 10.1186/s13059-016-0993-1 (PMC4901421; doi:10.1186/s13059-016-0993-1)
Supplement: Additional file 1: — Contains Supplemental Table 1 outlining the type and number of SVs included in each simulated genome and the stratified results for each algorithm. (XLSX 111 kb) [file 13059_2016_993_MOESM1_ESM.xlsx]

## Sheet: Description
a	Breakdown of included SV types and numbers included in simulated 10X coverage dataset as well as TPR and PPV of different algorithms.
b	Breakdown of included SV types and numbers included in simulated 20X coverage dataset as well as TPR and PPV of different algorithms.
c	Breakdown of included SV types and numbers included in simulated 30X coverage dataset as well as TPR and PPV of different algorithms.
d	Breakdown of included SV types and numbers included in simulated 40X coverage dataset as well as TPR and PPV of different algorithms.
e	Breakdown of included SV types and numbers included in simulated 50X coverage dataset as well as TPR and PPV of different algorithms.
f	Brief description of simulated simple SVs
g	Brief description of simulated complex SVs

## Sheet: a
SV Type	Ref Structure	Alt Structure	Description	Number		True Positive Rate (TPR)					Positive Predictive Rate (PPV)
RD10					SVs	SVelter	Delly	Lumpy	Pindel	erds	SVelter.1	Delly.1	Lumpy.1	Pindel.1	erds.1
Homo Deletion	a/a	/	Homo.DEL	3134	DEL	0.862564	0.739477	0.772959	0.19037	0.574617	0.5646	0.491105	0.27396	0.35242	0.851205
Homo Duplication	ab/ab	aba/aba	Homo.DUP	2962	DUP	0.728103	0.449442	0.416977	0.210687	0.128847	0.468655	0.249765	0.163615	0.163904	0.141163
Homo Tandem Duplication	a/a	aaaaaaa/aaaaaaa	Homo.DUP.Tandem	2970	DUP_TANDEM	0.799798	0.864738	0.416977	0.844886	0.585801	0.677015	0.482992	0.163615	0.660616	0.645054
Homo Inversion	a/a	a^/a^	Homo.INV	2936	INV	0.836797	0.89029	0.892334	0.805111	0	0.683932	0.889683	0.641912	0.974433	0
Het Deletion	a/a	a/	Het.DEL	3128	DEL	0.78939	0.713007	0.69543	0.334292	0.682007	0.590203	0.453547	0.256695	0.59096	0.859444
Het Duplication	ab/ab	ab/aba	Het.DUP	2918	DUP	0.617335	0.454608	0.385406	0.122645	0.055841	0.322534	0.247114	0.154618	0.111215	0.0764182
Het Tandem Duplication	a/a	aaaaaaa/a	Het.DUP.Tandem	2979	DUP_TANDEM	0.787919	0.872483	0.385406	0.824161	0.562416	0.763329	0.484171	0.154618	0.76297	0.785748
Het Inversion	a/a	a/a^	Het.INV	2927	INV	0.822785	0.889497	0.884707	0.77181	0	0.731893	0.814536	0.899478	0.983007	0
Complex	ab/ab	aab/ab^ab	INS+DEL+MultiDUP	200	ab/ab_aab/ab^ab	0.727564	0.907088	0.483333	0.60199	0	0.828467	0.492204	0.635965	0.596059	0
Complex	ab/ab	aba/aba	INS+DEL+MultiDUP	200	ab/ab_aba/aba	0.860714	0.77451	0.408416	0.558929	0.25	0.856128	1	1	0.941353	1
Complex	ab/ab	aba^/aba^	INS+DEL+MultiDUP	200	ab/ab_aba^/aba^	0.795833	0.485893	0.277083	0.357895	0	0.861913	0.382716	0.5	0.497561	0
Complex	ab/ab	b^a^b/b^a^b	INS+DEL+MultiDUP	200	ab/ab_b^a^b/b^a^b	0.755859	0.329819	0.156716	0.180921	0	0.819915	0.27037	0.283784	0.230126	0
Complex	ab/ab	b^ab/b^ab	INS+DEL+MultiDUP	200	ab/ab_b^ab/b^ab	0.821429	0.34816	0.113636	0.181667	0	0.867925	0.280941	0.201149	0.223361	0
Complex	abc/abc	a^c/a^c	INS+DEL+MultiDUP	10	abc/abc_a^c/a^c	0.932598	0.417799	0.134328	0.362745	0.0275229	0.919082	0.252256	0.227848	0.342593	0.0550459
Complex	abc/abc	a^c^/a^c^	INS+DEL+MultiDUP	200	abc/abc_a^c^/a^c^	0.864362	0.769486	0.261404	0.326484	0	0.766509	0.576756	0.610656	0.535581	0
Complex	abc/abc	aa^b^c^c/aa^b^c^c	INS+DEL+MultiDUP	200	abc/abc_aa^b^c^c/aa^b^c^c	0.547619	0.621212	0.380952	0.5	0	0.410714	0.87234	1	1	0
Complex	abc/abc	aba/aba	dup+INV+DUP	200	abc/abc_aba/aba	0.78112	0.776942	0.400794	0.54065	0.208084	0.840402	0.977918	0.980583	0.910959	0.458746
Complex	abc/abc	aba^/aba^	dup+INV+DUP	200	abc/abc_aba^/aba^	0.708513	0.389744	0.135417	0.183234	0	0.765425	0.242521	0.25	0.240272	0
Complex	abc/abc	ac^/ac^	Multi_DEL+INV	200	abc/abc_ac^/ac^	0.897	0.498711	0.257937	0.494318	0.00121359	0.809567	0.305205	0.5	0.5	0.00243902
Complex	abc/abc	ac^b^a^c/ac^b^a^c	Multi_DEL+INV	200	abc/abc_ac^b^a^c/ac^b^a^c	0.708333	0	0	0	0	0.708333	0	0	0	0
Complex	abc/abc	aca^/aca^	INV+DEL	200	abc/abc_aca^/aca^	0.795455	0.287709	0.0650407	0.0419664	0.333333	0.838323	0.244269	0.190476	0.0958904	1
Complex	abc/abc	b/b	INV+DEL	200	abc/abc_b/b	0.825145	0.888889	0.261364	0.532407	0.7875	0.979417	0.992614	1	1	0.93719
Complex	abc/abc	b^/b^	INV+DEL	200	abc/abc_b^/b^	0.805147	0	0	0	0	0.67907	0	0	0	0
Complex	abc/abc	ba^c/ba^c	INV+DEL	200	abc/abc_ba^c/ba^c	0.95463	0.492386	0.208754	0.360294	0.0833333	0.961754	0.499142	0.607843	0.653333	0.5
Complex	abc/abc	c^a^/c^a^	INS+DUP	200	abc/abc_c^a^/c^a^	0.784167	0.270202	0.0298246	0.0524109	0.325301	0.809811	0.271804	0.0829268	0.0771605	0.978852
Complex	abc/abc	c^bc/c^bc	INS+DUP	200	abc/abc_c^bc/c^bc	0.6375	0.371011	0.12987	0.177711	0	0.602362	0.268269	0.235294	0.229572	0
Complex	abc/abc	cbc/cbc	INS+DUP	10	abc/abc_cbc/cbc	0.818182	0.69375	0.395522	0.544118	0.200382	0.77628	1	1	1	0.446809
Complex	abcd/abcd	abc/ab^a^d	INS+DUP	200	abcd/abcd_abc/ab^a^d	0.777778	0.576169	0.26087	0.259259	0.258824	0.682927	0.309312	0.423529	0.309896	0.758621
Complex	abcd/abcd	ad/b^a^d	INS+DUP+DEL	200	abcd/abcd_ad/b^a^d	0.615196	0.300429	0.142276	0.0748299	0.273092	0.516461	0.111524	0.231788	0.0956522	0.489209
Complex	abcde/abcde	a/abd^e	INS+DUP+DEL	200	abcde/abcde_a/abd^e	0.724242	0.633706	0.351351	0.297189	0.289954	0.690751	0.281959	0.541667	0.678899	0.808917
Complex	abcde/abcde	aba^e^de/aba^e^de	INS+DUP+DEL	200	abcde/abcde_aba^e^de/aba^e^de	0.422386	0.828638	0.265152	0.446103	0	0.419643	0.597967	0.657895	0.665842	0
Complex	abcde/abcde	aba^ede/aba^ede	INS+DUP+DEL	200	abcde/abcde_aba^ede/aba^ede	0.494167	0.456871	0.185507	0.307752	0	0.448563	0.417781	0.463768	0.472057	0
Complex	abcde/abcde	abae^de/abae^de	FROM.NA12878	200	abcde/abcde_abae^de/abae^de	0.483819	0.511019	0.233025	0.33547	0	0.459293	0.449697	0.57197	0.496835	0
Complex	abcde/abcde	abaede/abaede	FROM.NA12879	200	abcde/abcde_abaede/abaede	0.576599	0.637346	0.325688	0.555296	0.0714286	0.614901	0.968347	0.995327	0.949401	0.242152
Complex	abcde/abcde	abe^a^de/abe^a^de	FROM.NA12880	200	abcde/abcde_abe^a^de/abe^a^de	0.458333	0.204802	0.0639731	0.109398	0.0563218	0.415094	0.170388	0.192893	0.17675	0.186312
Complex	abcde/abcde	abe^ade/abe^ade	FROM.NA12881	200	abcde/abcde_abe^ade/abe^ade	0.459877	0.260292	0.0642202	0.103472	0.137765	0.487725	0.227246	0.183406	0.175915	0.493103
Complex	abcde/abcde	abea^de/abea^de	FROM.NA12882	200	abcde/abcde_abea^de/abea^de	0.492625	0.231707	0.0638629	0.0945166	0.153292	0.487591	0.211896	0.18552	0.156138	0.505085
Complex	abcde/abcde	abeade/abeade	FROM.NA12883	200	abcde/abcde_abeade/abeade	0.533144	0.724786	0.252632	0.428442	0.2	0.598936	0.958192	0.993103	0.897533	0.708661
Complex	ab/ab	aab/ab^ab	INS+DEL+MultiDUP	200	ab/ab_aab/ab^ab	0.716981	0.901615	0.505952	0.622605	0	0.844444	0.506183	0.643939	0.597426	0
Complex	ab/ab	ab/aba	INS+DEL+MultiDUP	200	ab/ab_ab/aba	0.91129	0.913333	0.527027	0.609929	0.5	0.843284	0.663974	0.639344	0.630037	1
Complex	ab/ab	ab/aba^	INS+DEL+MultiDUP	200	ab/ab_ab/aba^	0.878788	0.5	0.5	0.5	0	0.659091	0.27845	0.479592	0.402439	0
Complex	ab/ab	ab/b^a^b	INS+DEL+MultiDUP	200	ab/ab_ab/b^a^b	0.794118	0.452756	0.228814	0.297368	0	0.705882	0.244161	0.225	0.236402	0
Complex	ab/ab	ab/b^ab	INS+DEL+MultiDUP	200	ab/ab_ab/b^ab	0.762295	0.453975	0.173077	0.312081	0	0.65493	0.248284	0.163636	0.242188	0
Complex	abc/abc	aa^b^c^c/abc	INS+DEL+MultiDUP	200	abc/abc_aa^b^c^c/abc	0	0.5	0.333333	0.388889	0	0	0.441176	0.5	0.466667	0
Complex	abc/abc	abc/a^c	INS+DEL+MultiDUP	200	abc/abc_abc/a^c	0.78	0.447561	0.297619	0.321429	0.0147059	0.790541	0.244993	0.284091	0.253125	0.0294118
Complex	abc/abc	abc/a^c^	INS+DEL+MultiDUP	10	abc/abc_abc/a^c^	0.772436	0.890646	0.356061	0.523102	0	0.692529	0.491636	0.474747	0.5	0
Complex	abc/abc	abc/aba	dup+INV+DUP	200	abc/abc_abc/aba	0.83427	0.88835	0.541667	0.577206	0.362069	0.777487	0.647788	0.65	0.568841	0.724138
Complex	abc/abc	abc/aba^	dup+INV+DUP	200	abc/abc_abc/aba^	0.725877	0.415058	0.2	0.289308	0	0.574653	0.231931	0.181818	0.23	0
Complex	abc/abc	abc/ac^	Multi_DEL+INV	200	abc/abc_abc/ac^	0.853659	0.5	0.5	0.5	0	0.833333	0.264198	0.477273	0.384615	0
Complex	abc/abc	abc/aca^	Multi_DEL+INV	10	abc/abc_abc/aca^	0.766667	0.286149	0.122222	0.166667	0.333333	0.755051	0.193416	0.189655	0.190583	0.987261
Complex	abc/abc	abc/b	INV+DEL	200	abc/abc_abc/b	0.751163	0.850775	0.526786	0.634731	0.626904	0.981763	0.975556	1	0.972477	0.935606
Complex	abc/abc	abc/b^	INV+DEL	200	abc/abc_abc/b^	0.815421	0	0	0	0	0.752155	0	0	0	0
Complex	abc/abc	abc/ba^c	INV+DEL	200	abc/abc_abc/ba^c	0.88141	0.604167	0.353234	0.438795	0	0.887097	0.409991	0.612069	0.518931	0
Complex	abc/abc	abc/c^a^	INV+DEL	200	abc/abc_abc/c^a^	0.702564	0.246154	0.0271817	0.167421	0.330808	0.587983	0.265193	0.039666	0.215534	0.992424
Complex	abc/abc	abc/c^bc	INS+DUP	200	abc/abc_abc/c^bc	0.688272	0.438073	0.23	0.283688	0	0.58377	0.243622	0.23	0.238095	0
Complex	abc/abc	abc/cbc	INS+DUP	200	abc/abc_abc/cbc	0.846154	0.913043	0.531746	0.609467	0.347458	0.830189	0.660944	0.697917	0.703072	0.694915
Complex	abc/abc	ac^b^a^c/abc	INS+DUP	200	abc/abc_ac^b^a^c/abc	0.25	0	0	0	0	0.166667	0	0	0	0
Complex	abcd/abcd	abc/ab^a^d	INS+DUP	200	abcd/abcd_abc/ab^a^d	0.740079	0.569038	0.279412	0.268245	0.217687	0.709125	0.301999	0.44186	0.313364	0.653061
Complex	abcd/abcd	ad/b^a^d	INS+DUP+DEL	200	abcd/abcd_ad/b^a^d	0.644144	0.293689	0.114286	0.0873016	0.31875	0.593361	0.115019	0.183206	0.113402	0.62449
Complex	abcde/abcde	a/abd^e	INS+DUP+DEL	200	abcde/abcde_a/abd^e	0.64794	0.614428	0.365854	0.306011	0.313283	0.729958	0.277113	0.625	0.756757	0.874126
Complex	abcde/abcde	abcde/aba^e^de	INS+DUP+DEL	200	abcde/abcde_abcde/aba^e^de	0.572222	0.833333	0.367647	0.511765	0	0.497585	0.477032	0.493421	0.5	0
Complex	abcde/abcde	abcde/aba^ede	INS+DUP+DEL	200	abcde/abcde_abcde/aba^ede	0.598958	0.565022	0.252525	0.353535	0	0.438931	0.318182	0.320513	0.348606	0
Complex	abcde/abcde	abcde/abae^de	FROM.NA12878	200	abcde/abcde_abcde/abae^de	0.539855	0.583704	0.307292	0.333333	0	0.392105	0.33026	0.383117	0.343874	0
Complex	abcde/abcde	abcde/abaede	FROM.NA12879	200	abcde/abcde_abcde/abaede	0.796296	0.864865	0.37037	0.462745	0.108527	0.704918	0.586558	0.566038	0.555294	0.325581
Complex	abcde/abcde	abcde/abe^a^de	FROM.NA12880	200	abcde/abcde_abcde/abe^a^de	0.609375	0.283626	0.111111	0.128514	0.133333	0.446565	0.184938	0.182609	0.146789	0.4
Complex	abcde/abcde	abcde/abe^ade	FROM.NA12881	200	abcde/abcde_abcde/abe^ade	0.561404	0.287202	0.0862069	0.143126	0.226337	0.396694	0.191089	0.135135	0.158996	0.679012
Complex	abcde/abcde	abcde/abea^de	FROM.NA12882	200	abcde/abcde_abcde/abea^de	0.683824	0.305426	0.115152	0.14557	0.251366	0.5625	0.201226	0.188119	0.167883	0.754098
Complex	abcde/abcde	abcde/abeade	FROM.NA12883	200	abcde/abcde_abcde/abeade	0.681373	0.843137	0.373737	0.47619	0.282353	0.709184	0.70403	0.718447	0.686813	0.837209

## Sheet: b
SV Type	Ref Structure	Alt Structure	Description	Number		True Positive Rate (TPR)					Positive Predictive Rate (PPV)
RD20					SVs	SVelter	Delly	Lumpy	Pindel	erds	SVelter.1	Delly.1	Lumpy.1	Pindel.1	erds.1
Homo Deletion	a/a	/	Homo.DEL	3134	DEL	0.891901	0.756696	0.794962	0.47736	0.824298	0.691642	0.484483	0.323221	0.605583	0.883459
Homo Duplication	ab/ab	aba/aba	Homo.DUP	2962	DUP	0.729117	0.450795	0.399729	0.164694	0.184647	0.719386	0.248694	0.158786	0.175622	0.182061
Homo Tandem Duplication	a/a	aaaaaaa/aaaaaaa	Homo.DUP.Tandem	2970	DUP_TANDEM	0.80821	0.870121	0.399729	0.590175	0.601615	0.70378	0.482463	0.158786	0.632528	0.596199
Homo Inversion	a/a	a^/a^	Homo.INV	2936	INV	0.687564	0.8954	0.810562	0.511755	0	0.840833	0.903403	0.356511	0.970911	0
Het Deletion	a/a	a/	Het.DEL	3128	DEL	0.831576	0.735379	0.775967	0.603068	0.587089	0.759708	0.472	0.280791	0.646897	0.850069
Het Duplication	ab/ab	ab/aba	Het.DUP	2918	DUP	0.662898	0.457006	0.406646	0.162384	0.084618	0.56962	0.249392	0.155591	0.136521	0.100775
Het Tandem Duplication	a/a	aaaaaaa/a	Het.DUP.Tandem	2979	DUP_TANDEM	0.761409	0.882215	0.406646	0.835235	0.597651	0.71986	0.491494	0.155591	0.716878	0.726642
Het Inversion	a/a	a/a^	Het.INV	2927	INV	0.745467	0.897708	0.900445	0.905234	0	0.893033	0.895258	0.621634	0.98109	0
Complex	ab/ab	aab/ab^ab	INS+DEL+MultiDUP	200	ab/ab_aab/ab^ab	0.738596	0.938447	0.522222	0.698257	0	0.919214	0.487217	0.618421	0.576439	0
Complex	ab/ab	aba/aba	INS+DEL+MultiDUP	200	ab/ab_aba/aba	0.908245	0.789389	0.443966	0.637043	0	0.905836	1	1	0.889791	0
Complex	ab/ab	aba^/aba^	INS+DEL+MultiDUP	200	ab/ab_aba^/aba^	0.855727	0.485202	0.320442	0.440665	0	0.888	0.391332	0.5	0.481002	0
Complex	ab/ab	b^a^b/b^a^b	INS+DEL+MultiDUP	200	ab/ab_b^a^b/b^a^b	0.770833	0.356928	0.136139	0.233434	0	0.905199	0.282143	0.221774	0.23773	0
Complex	ab/ab	b^ab/b^ab	INS+DEL+MultiDUP	200	ab/ab_b^ab/b^ab	0.857713	0.364907	0.13587	0.237879	0	0.918803	0.283816	0.213675	0.240798	0
Complex	abc/abc	a^c/a^c	INS+DEL+MultiDUP	10	abc/abc_a^c/a^c	0.945536	0.413564	0.176887	0.438172	0.0147059	0.925699	0.250403	0.290698	0.299632	0.0294118
Complex	abc/abc	a^c^/a^c^	INS+DEL+MultiDUP	200	abc/abc_a^c^/a^c^	0.87069	0.778607	0.326241	0.594872	0	0.739024	0.584319	0.633028	0.549763	0
Complex	abc/abc	aa^b^c^c/aa^b^c^c	INS+DEL+MultiDUP	200	abc/abc_aa^b^c^c/aa^b^c^c	0.680556	0.621212	0.444444	0.575758	0	0.322368	0.953488	1	1	0
Complex	abc/abc	aba/aba	dup+INV+DUP	200	abc/abc_aba/aba	0.828383	0.791358	0.437209	0.62037	0.197674	0.920257	0.966817	1	0.894924	0.428571
Complex	abc/abc	aba^/aba^	dup+INV+DUP	200	abc/abc_aba^/aba^	0.773909	0.383588	0.150498	0.234615	0	0.79801	0.240239	0.248971	0.271513	0
Complex	abc/abc	ac^/ac^	Multi_DEL+INV	200	abc/abc_ac^/ac^	0.932453	0.497423	0.310606	0.492733	0	0.885693	0.315359	0.5	0.335644	0
Complex	abc/abc	ac^b^a^c/ac^b^a^c	Multi_DEL+INV	200	abc/abc_ac^b^a^c/ac^b^a^c	0.625	0	0	0	0	0.681818	0	0	0	0
Complex	abc/abc	aca^/aca^	INV+DEL	200	abc/abc_aca^/aca^	0.80168	0.293519	0.102778	0.189139	0.333333	0.870266	0.243285	0.243421	0.227991	1
Complex	abc/abc	b/b	INV+DEL	200	abc/abc_b/b	0.927557	0.875	0.29955	0.713687	0.811497	0.983434	0.989583	1	1	0.932412
Complex	abc/abc	b^/b^	INV+DEL	200	abc/abc_b^/b^	0.868169	0	0	0	0	0.794375	0	0	0	0
Complex	abc/abc	ba^c/ba^c	INV+DEL	200	abc/abc_ba^c/ba^c	0.968085	0.489899	0.247086	0.550427	0	0.968085	0.499571	0.634731	0.541176	0
Complex	abc/abc	c^a^/c^a^	INS+DUP	200	abc/abc_c^a^/c^a^	0.825855	0.272194	0.0532646	0.188119	0.32967	0.827623	0.278015	0.139326	0.223529	0.994475
Complex	abc/abc	c^bc/c^bc	INS+DUP	200	abc/abc_c^bc/c^bc	0.745575	0.364247	0.132609	0.235677	0	0.674	0.264648	0.217857	0.240053	0
Complex	abc/abc	cbc/cbc	INS+DUP	10	abc/abc_cbc/cbc	0.846639	0.70375	0.436957	0.67	0.170245	0.773512	1	1	0.996283	0.37884
Complex	abcd/abcd	abc/ab^a^d	INS+DUP	200	abcd/abcd_abc/ab^a^d	0.881797	0.59276	0.278351	0.436893	0.200803	0.775468	0.314149	0.430851	0.388489	0.60241
Complex	abcd/abcd	ad/b^a^d	INS+DUP+DEL	200	abcd/abcd_ad/b^a^d	0.68146	0.313559	0.155763	0.156118	0.26929	0.60087	0.113265	0.239234	0.114551	0.495739
Complex	abcde/abcde	a/abd^e	INS+DUP+DEL	200	abcde/abcde_a/abd^e	0.799492	0.651741	0.371681	0.380952	0.28928	0.756	0.277395	0.540773	0.415945	0.8107
Complex	abcde/abcde	aba^e^de/aba^e^de	INS+DUP+DEL	200	abcde/abcde_aba^e^de/aba^e^de	0.496032	0.843505	0.318841	0.541085	0	0.475888	0.596899	0.680412	0.640367	0
Complex	abcde/abcde	aba^ede/aba^ede	INS+DUP+DEL	200	abcde/abcde_aba^ede/aba^ede	0.508578	0.467552	0.248503	0.432179	0	0.444802	0.422949	0.516598	0.517718	0
Complex	abcde/abcde	abae^de/abae^de	FROM.NA12878	200	abcde/abcde_abae^de/abae^de	0.497636	0.519364	0.248299	0.429063	0	0.485582	0.455428	0.518957	0.49288	0
Complex	abcde/abcde	abaede/abaede	FROM.NA12879	200	abcde/abcde_abaede/abaede	0.598131	0.645736	0.385621	0.67737	0.0552209	0.65529	0.971995	1	0.950644	0.183946
Complex	abcde/abcde	abe^a^de/abe^a^de	FROM.NA12880	200	abcde/abcde_abe^a^de/abe^a^de	0.502237	0.2	0.0762527	0.11935	0.0324074	0.456765	0.162818	0.187166	0.158092	0.102941
Complex	abcde/abcde	abe^ade/abe^ade	FROM.NA12881	200	abcde/abcde_abe^ade/abe^ade	0.481111	0.266534	0.0769231	0.136243	0.116186	0.504662	0.228329	0.196262	0.19619	0.408451
Complex	abcde/abcde	abea^de/abea^de	FROM.NA12882	200	abcde/abcde_abea^de/abea^de	0.510732	0.224932	0.0708061	0.135929	0.125887	0.507528	0.204182	0.186782	0.186504	0.408046
Complex	abcde/abcde	abeade/abeade	FROM.NA12883	200	abcde/abcde_abeade/abeade	0.59127	0.745299	0.303483	0.540171	0.183333	0.671171	0.963536	0.97992	0.919942	0.647059
Complex	ab/ab	aab/ab^ab	INS+DEL+MultiDUP	200	ab/ab_aab/ab^ab	0.736772	0.929403	0.515957	0.695164	0	0.846505	0.5	0.627155	0.575	0
Complex	ab/ab	ab/aba	INS+DEL+MultiDUP	200	ab/ab_ab/aba	0.979021	0.928571	0.530488	0.628788	0	0.930233	0.666149	0.644444	0.607317	0
Complex	ab/ab	ab/aba^	INS+DEL+MultiDUP	200	ab/ab_ab/aba^	0.92931	0.5	0.5	0.5	0	0.794985	0.266204	0.447674	0.363636	0
Complex	ab/ab	ab/b^a^b	INS+DEL+MultiDUP	200	ab/ab_ab/b^a^b	0.881295	0.474806	0.202247	0.368056	0	0.813953	0.246479	0.185567	0.244615	0
Complex	ab/ab	ab/b^ab	INS+DEL+MultiDUP	200	ab/ab_ab/b^ab	0.896259	0.470954	0.275	0.369668	0	0.83123	0.24514	0.226804	0.250804	0
Complex	abc/abc	aa^b^c^c/abc	INS+DEL+MultiDUP	200	abc/abc_aa^b^c^c/abc	0.944444	0.6	0.444444	0.37037	0	0.653846	0.45	0.5	0.47619	0
Complex	abc/abc	abc/a^c	INS+DEL+MultiDUP	200	abc/abc_abc/a^c	0.931818	0.491667	0.296296	0.386139	0.0128205	0.918966	0.250911	0.272727	0.246835	0.025641
Complex	abc/abc	abc/a^c^	INS+DEL+MultiDUP	10	abc/abc_abc/a^c^	0.860566	0.932806	0.424242	0.767717	0	0.71949	0.491325	0.48951	0.5	0
Complex	abc/abc	abc/aba	dup+INV+DUP	200	abc/abc_abc/aba	0.891608	0.92381	0.554688	0.608025	0.309091	0.855705	0.651007	0.628319	0.571014	0.618182
Complex	abc/abc	abc/aba^	dup+INV+DUP	200	abc/abc_abc/aba^	0.794503	0.429389	0.24375	0.376847	0	0.647122	0.234864	0.221591	0.276173	0
Complex	abc/abc	abc/ac^	Multi_DEL+INV	200	abc/abc_abc/ac^	0.919463	0.5	0.5	0.5	0	0.90429	0.261557	0.440789	0.303254	0
Complex	abc/abc	abc/aca^	Multi_DEL+INV	10	abc/abc_abc/aca^	0.888889	0.295455	0.123711	0.266968	0.332504	0.834356	0.189137	0.171429	0.229275	0.987685
Complex	abc/abc	abc/b	INV+DEL	200	abc/abc_abc/b	0.873984	0.875	0.567708	0.829502	0.730126	0.993072	0.970588	1	0.995402	0.925729
Complex	abc/abc	abc/b^	INV+DEL	200	abc/abc_abc/b^	0.838957	0	0	0	0	0.776989	0	0	0	0
Complex	abc/abc	abc/ba^c	INV+DEL	200	abc/abc_abc/ba^c	0.95	0.62449	0.379845	0.589333	0	0.931034	0.400873	0.6	0.464774	0
Complex	abc/abc	abc/c^a^	INV+DEL	200	abc/abc_abc/c^a^	0.854167	0.270754	0.0608466	0.274359	0.320574	0.679022	0.283044	0.0842491	0.286479	0.961722
Complex	abc/abc	abc/c^bc	INS+DUP	200	abc/abc_abc/c^bc	0.791353	0.486425	0.244048	0.357895	0	0.713559	0.251168	0.225275	0.244604	0
Complex	abc/abc	abc/cbc	INS+DUP	200	abc/abc_abc/cbc	0.912698	0.952941	0.573684	0.718341	0.214286	0.877863	0.663934	0.726667	0.671429	0.428571
Complex	abc/abc	ac^b^a^c/abc	INS+DUP	200	abc/abc_ac^b^a^c/abc	0.8125	0	0	0	0	0.722222	0	0	0	0
Complex	abcd/abcd	abc/ab^a^d	INS+DUP	200	abcd/abcd_abc/ab^a^d	0.829167	0.602778	0.283626	0.457227	0.159722	0.745318	0.310888	0.419913	0.402597	0.479167
Complex	abcd/abcd	ad/b^a^d	INS+DUP+DEL	200	abcd/abcd_ad/b^a^d	0.694106	0.303599	0.116352	0.165877	0.314815	0.602293	0.114522	0.164444	0.123675	0.621951
Complex	abcde/abcde	a/abd^e	INS+DUP+DEL	200	abcde/abcde_a/abd^e	0.780886	0.632013	0.395062	0.359281	0.304659	0.771889	0.275738	0.585366	0.429594	0.871795
Complex	abcde/abcde	abcde/aba^e^de	INS+DUP+DEL	200	abcde/abcde_abcde/aba^e^de	0.737562	0.893023	0.403509	0.619546	0	0.484477	0.483221	0.491453	0.5	0
Complex	abcde/abcde	abcde/aba^ede	INS+DUP+DEL	200	abcde/abcde_abcde/aba^ede	0.723022	0.597037	0.266667	0.456911	0	0.480096	0.318829	0.318182	0.389197	0
Complex	abcde/abcde	abcde/abae^de	FROM.NA12878	200	abcde/abcde_abcde/abae^de	0.7125	0.602679	0.251938	0.396352	0	0.473247	0.327935	0.318627	0.347384	0
Complex	abcde/abcde	abcde/abaede	FROM.NA12879	200	abcde/abcde_abcde/abaede	0.864146	0.899399	0.408497	0.514706	0.0448718	0.63347	0.582685	0.589623	0.542169	0.134615
Complex	abcde/abcde	abcde/abe^a^de	FROM.NA12880	200	abcde/abcde_abcde/abe^a^de	0.707459	0.298851	0.13468	0.161812	0.0740741	0.464778	0.188919	0.212766	0.151057	0.222222
Complex	abcde/abcde	abcde/abe^ade	FROM.NA12881	200	abcde/abcde_abcde/abe^ade	0.726098	0.294985	0.130159	0.17561	0.181102	0.496466	0.183824	0.208122	0.165644	0.543307
Complex	abcde/abcde	abcde/abea^de	FROM.NA12882	200	abcde/abcde_abcde/abea^de	0.676617	0.311628	0.13	0.197917	0.144208	0.478032	0.190702	0.202073	0.202847	0.432624
Complex	abcde/abcde	abcde/abeade	FROM.NA12883	200	abcde/abcde_abcde/abeade	0.799435	0.872593	0.39548	0.571429	0.210648	0.742782	0.699525	0.732984	0.671642	0.623288

## Sheet: c
SV Type	Ref Structure	Alt Structure	Description	Number		True Positive Rate (TPR)					Positive Predictive Rate (PPV)
RD30					SVs	SVelter	Delly	Lumpy	Pindel	erds	SVelter.1	Delly.1	Lumpy.1	Pindel.1	erds.1
Homo Deletion	a/a	/	Homo.DEL	3134	DEL	0.888712	0.762755	0.682717	0.63074	0.59375	0.772664	0.472074	0.393349	0.578194	0.841772
Homo Duplication	ab/ab	aba/aba	Homo.DUP	2962	DUP	0.751775	0.448766	0.303348	0.240108	0.211701	0.82242	0.247713	0.163358	0.176837	0.197165
Homo Tandem Duplication	a/a	aaaaaaa/aaaaaaa	Homo.DUP.Tandem	2970	DUP_TANDEM	0.793069	0.868775	0.303348	0.853297	0.610027	0.750159	0.481986	0.163358	0.631631	0.571024
Homo Inversion	a/a	a^/a^	Homo.INV	2936	INV	0.672913	0.898126	0.520954	0.913118	0	0.913506	0.89782	0.259372	0.954076	0
Het Deletion	a/a	a/	Het.DEL	3128	DEL	0.841163	0.745606	0.798019	0.63279	0.844679	0.846574	0.474091	0.29491	0.650674	0.88012
Het Duplication	ab/ab	ab/aba	Het.DUP	2918	DUP	0.725248	0.457691	0.416581	0.17506	0.100034	0.793776	0.248143	0.152305	0.143097	0.113574
Het Tandem Duplication	a/a	aaaaaaa/a	Het.DUP.Tandem	2979	DUP_TANDEM	0.754027	0.889262	0.416581	0.837248	0.608054	0.785115	0.492199	0.152305	0.698684	0.704784
Het Inversion	a/a	a/a^	Het.INV	2927	INV	0.654465	0.901471	0.905234	0.916182	0	0.954591	0.906745	0.431366	0.983113	0
Complex	ab/ab	aab/ab^ab	INS+DEL+MultiDUP	200	ab/ab_aab/ab^ab	0.679293	0.937853	0.594961	0.705285	0	0.873377	0.493558	0.599609	0.568852	0
Complex	ab/ab	aba/aba	INS+DEL+MultiDUP	200	ab/ab_aba/aba	0.941244	0.780645	0.489183	0.665842	0	0.990303	1	1	0.919134	0
Complex	ab/ab	aba^/aba^	INS+DEL+MultiDUP	200	ab/ab_aba^/aba^	0.885549	0.48839	0.323593	0.443651	0	0.916485	0.389026	0.5	0.479417	0
Complex	ab/ab	b^a^b/b^a^b	INS+DEL+MultiDUP	200	ab/ab_b^a^b/b^a^b	0.880769	0.362121	0.134298	0.252994	0	0.934694	0.282506	0.200617	0.24212	0
Complex	ab/ab	b^ab/b^ab	INS+DEL+MultiDUP	200	ab/ab_b^ab/b^ab	0.864669	0.36646	0.137615	0.240854	0.03125	0.942568	0.289216	0.20979	0.240122	0.125
Complex	abc/abc	a^c/a^c	INS+DEL+MultiDUP	10	abc/abc_a^c/a^c	0.950503	0.41623	0.179435	0.468137	0.0135542	0.958545	0.254808	0.264881	0.276012	0.0271084
Complex	abc/abc	a^c^/a^c^	INS+DEL+MultiDUP	200	abc/abc_a^c^/a^c^	0.884375	0.768657	0.352442	0.747525	0	0.742133	0.588571	0.653543	0.551095	0
Complex	abc/abc	aa^b^c^c/aa^b^c^c	INS+DEL+MultiDUP	200	abc/abc_aa^b^c^c/aa^b^c^c	0.716667	0.606061	0.416667	0.545455	0	0.443299	0.952381	1	1	0
Complex	abc/abc	aba/aba	dup+INV+DUP	200	abc/abc_aba/aba	0.873828	0.792079	0.465	0.650602	0.185139	0.946277	0.966767	0.997854	0.916031	0.393574
Complex	abc/abc	aba^/aba^	dup+INV+DUP	200	abc/abc_aba^/aba^	0.80276	0.375318	0.153527	0.243622	0	0.831791	0.236948	0.250847	0.269014	0
Complex	abc/abc	ac^/ac^	Multi_DEL+INV	200	abc/abc_ac^/ac^	0.934559	0.494872	0.302734	0.497449	0	0.881415	0.317957	0.5	0.288462	0
Complex	abc/abc	ac^b^a^c/ac^b^a^c	Multi_DEL+INV	200	abc/abc_ac^b^a^c/ac^b^a^c	0.40625	0	0	0	0	0.619048	0	0	0	0
Complex	abc/abc	aca^/aca^	INV+DEL	200	abc/abc_aca^/aca^	0.812069	0.294227	0.0977444	0.293478	0.333333	0.861585	0.243827	0.221591	0.254517	1
Complex	abc/abc	b/b	INV+DEL	200	abc/abc_b/b	0.932635	0.904762	0.313559	0.877577	0.783854	0.988889	0.98987	1	0.997072	0.942097
Complex	abc/abc	b^/b^	INV+DEL	200	abc/abc_b^/b^	0.888963	0	0	0	0	0.811286	0	0	0	0
Complex	abc/abc	ba^c/ba^c	INV+DEL	200	abc/abc_ba^c/ba^c	0.951042	0.490833	0.261341	0.633013	0	0.951042	0.491653	0.635492	0.465802	0
Complex	abc/abc	c^a^/c^a^	INS+DUP	200	abc/abc_c^a^/c^a^	0.826807	0.28057	0.0680272	0.280788	0.300613	0.818588	0.284622	0.171306	0.284289	0.915888
Complex	abc/abc	c^bc/c^bc	INS+DUP	200	abc/abc_c^bc/c^bc	0.790414	0.36828	0.15	0.238281	0	0.754937	0.268627	0.234104	0.238281	0
Complex	abc/abc	cbc/cbc	INS+DUP	10	abc/abc_cbc/cbc	0.850671	0.707286	0.451439	0.70875	0.146707	0.847826	1	0.996032	0.994737	0.318182
Complex	abcd/abcd	abc/ab^a^d	INS+DUP	200	abcd/abcd_abc/ab^a^d	0.869658	0.602102	0.286604	0.52648	0.140097	0.752311	0.321572	0.388186	0.403823	0.412322
Complex	abcd/abcd	ad/b^a^d	INS+DUP+DEL	200	abcd/abcd_ad/b^a^d	0.686736	0.304742	0.155405	0.196653	0.299701	0.613885	0.112339	0.216301	0.124229	0.57781
Complex	abcde/abcde	a/abd^e	INS+DUP+DEL	200	abcde/abcde_a/abd^e	0.820755	0.657338	0.386029	0.512041	0.290241	0.745714	0.273268	0.528523	0.285916	0.835766
Complex	abcde/abcde	aba^e^de/aba^e^de	INS+DUP+DEL	200	abcde/abcde_aba^e^de/aba^e^de	0.474291	0.845853	0.338384	0.555814	0	0.455707	0.592329	0.675403	0.634513	0
Complex	abcde/abcde	aba^ede/aba^ede	INS+DUP+DEL	200	abcde/abcde_aba^ede/aba^ede	0.494792	0.466226	0.272989	0.432046	0	0.435115	0.42277	0.508929	0.511431	0
Complex	abcde/abcde	abae^de/abae^de	FROM.NA12878	200	abcde/abcde_abae^de/abae^de	0.452932	0.527663	0.266478	0.430041	0	0.452234	0.462705	0.508993	0.488318	0
Complex	abcde/abcde	abaede/abaede	FROM.NA12879	200	abcde/abcde_abaede/abaede	0.53853	0.660436	0.398467	0.696078	0.0419162	0.555453	0.979215	0.995215	0.950566	0.134615
Complex	abcde/abcde	abe^a^de/abe^a^de	FROM.NA12880	200	abcde/abcde_abe^a^de/abe^a^de	0.47037	0.202991	0.0882883	0.131505	0.0244328	0.415033	0.164645	0.189922	0.168925	0.076087
Complex	abcde/abcde	abe^ade/abe^ade	FROM.NA12881	200	abcde/abcde_abe^ade/abe^ade	0.46164	0.264276	0.0867347	0.150794	0.0955882	0.496444	0.225624	0.195029	0.190158	0.330508
Complex	abcde/abcde	abea^de/abea^de	FROM.NA12882	200	abcde/abcde_abea^de/abea^de	0.484848	0.230352	0.0883424	0.141393	0.103825	0.485584	0.205936	0.199588	0.184657	0.338279
Complex	abcde/abcde	abeade/abeade	FROM.NA12883	200	abcde/abcde_abeade/abeade	0.503205	0.739316	0.35	0.566667	0.152263	0.606959	0.969731	0.993691	0.93118	0.534296
Complex	ab/ab	aab/ab^ab	INS+DEL+MultiDUP	200	ab/ab_aab/ab^ab	0.709302	0.946402	0.567568	0.720325	0	0.857143	0.501947	0.621711	0.572351	0
Complex	ab/ab	ab/aba	INS+DEL+MultiDUP	200	ab/ab_ab/aba	0.988372	0.932609	0.558511	0.630769	0	0.944444	0.668224	0.681818	0.585714	0
Complex	ab/ab	ab/aba^	INS+DEL+MultiDUP	200	ab/ab_ab/aba^	0.958075	0.5	0.5	0.5	0	0.847527	0.268265	0.447154	0.355212	0
Complex	ab/ab	ab/b^a^b	INS+DEL+MultiDUP	200	ab/ab_ab/b^a^b	0.893421	0.48419	0.239316	0.353712	0	0.836207	0.251025	0.2	0.241071	0
Complex	ab/ab	ab/b^ab	INS+DEL+MultiDUP	200	ab/ab_ab/b^ab	0.896277	0.483471	0.214912	0.338785	0	0.802381	0.247357	0.189922	0.234628	0
Complex	abc/abc	aa^b^c^c/abc	INS+DEL+MultiDUP	200	abc/abc_aa^b^c^c/abc	0.75	0.6	0.416667	0.458333	0	0.54	0.45	0.5	0.478261	0
Complex	abc/abc	abc/a^c	INS+DEL+MultiDUP	200	abc/abc_abc/a^c	0.928177	0.472749	0.336364	0.46028	0.00974026	0.928177	0.245993	0.303279	0.264075	0.0194805
Complex	abc/abc	abc/a^c^	INS+DEL+MultiDUP	10	abc/abc_abc/a^c^	0.878268	0.942029	0.464912	0.837302	0	0.74446	0.486395	0.490741	0.5	0
Complex	abc/abc	abc/aba	dup+INV+DUP	200	abc/abc_abc/aba	0.896226	0.942584	0.548913	0.625731	0.263959	0.910543	0.649094	0.623457	0.569149	0.527919
Complex	abc/abc	abc/aba^	dup+INV+DUP	200	abc/abc_abc/aba^	0.820574	0.433962	0.267857	0.390995	0	0.691532	0.232323	0.230769	0.279661	0
Complex	abc/abc	abc/ac^	Multi_DEL+INV	200	abc/abc_abc/ac^	0.938202	0.5	0.5	0.5	0	0.907609	0.259756	0.434579	0.296348	0
Complex	abc/abc	abc/aca^	Multi_DEL+INV	10	abc/abc_abc/aca^	0.889189	0.289985	0.133333	0.292398	0.333333	0.867311	0.1889	0.175182	0.234192	0.990431
Complex	abc/abc	abc/b	INV+DEL	200	abc/abc_abc/b	0.859438	0.870787	0.562016	0.884758	0.783203	0.990741	0.972803	1	0.993737	0.921839
Complex	abc/abc	abc/b^	INV+DEL	200	abc/abc_abc/b^	0.840237	0	0	0	0	0.767568	0	0	0	0
Complex	abc/abc	abc/ba^c	INV+DEL	200	abc/abc_abc/ba^c	0.959135	0.622132	0.421296	0.608696	0	0.948494	0.405453	0.60066	0.443804	0
Complex	abc/abc	abc/c^a^	INV+DEL	200	abc/abc_abc/c^a^	0.834921	0.272031	0.0810093	0.293893	0.327434	0.65099	0.281746	0.108734	0.298836	0.982301
Complex	abc/abc	abc/c^bc	INS+DUP	200	abc/abc_abc/c^bc	0.78858	0.49095	0.272727	0.3725	0	0.698087	0.251157	0.230769	0.252542	0
Complex	abc/abc	abc/cbc	INS+DUP	200	abc/abc_abc/cbc	0.903315	0.955078	0.559701	0.73913	0.20765	0.874332	0.665306	0.735294	0.677291	0.415301
Complex	abc/abc	ac^b^a^c/abc	INS+DUP	200	abc/abc_ac^b^a^c/abc	0.875	0	0	0	0	0.666667	0	0	0	0
Complex	abcd/abcd	abc/ab^a^d	INS+DUP	200	abcd/abcd_abc/ab^a^d	0.859511	0.591667	0.313131	0.50565	0.129187	0.782989	0.314856	0.423208	0.407281	0.38756
Complex	abcd/abcd	ad/b^a^d	INS+DUP+DEL	200	abcd/abcd_ad/b^a^d	0.702381	0.301887	0.120735	0.213396	0.315447	0.619548	0.113947	0.169742	0.133789	0.62987
Complex	abcde/abcde	a/abd^e	INS+DUP+DEL	200	abcde/abcde_a/abd^e	0.794949	0.643333	0.384127	0.487047	0.316239	0.782306	0.273371	0.537778	0.294671	0.91133
Complex	abcde/abcde	abcde/aba^e^de	INS+DUP+DEL	200	abcde/abcde_abcde/aba^e^de	0.780303	0.9081	0.411765	0.626667	0	0.529369	0.479835	0.493289	0.5	0
Complex	abcde/abcde	abcde/aba^ede	INS+DUP+DEL	200	abcde/abcde_abcde/aba^ede	0.736559	0.602963	0.309524	0.453968	0	0.495658	0.319717	0.332386	0.371429	0
Complex	abcde/abcde	abcde/abae^de	FROM.NA12878	200	abcde/abcde_abcde/abae^de	0.687764	0.613569	0.286604	0.404187	0	0.452778	0.335484	0.321678	0.348611	0
Complex	abcde/abcde	abcde/abaede	FROM.NA12879	200	abcde/abcde_abcde/abaede	0.809524	0.917417	0.432507	0.55719	0.0286976	0.681514	0.585249	0.583643	0.5456	0.0860927
Complex	abcde/abcde	abcde/abe^a^de	FROM.NA12880	200	abcde/abcde_abcde/abe^a^de	0.711934	0.30303	0.144608	0.168254	0.0555556	0.444159	0.188172	0.208481	0.158683	0.166667
Complex	abcde/abcde	abcde/abe^ade	FROM.NA12881	200	abcde/abcde_abcde/abe^ade	0.748996	0.29941	0.131313	0.193496	0.153509	0.53592	0.186581	0.191882	0.187994	0.460526
Complex	abcde/abcde	abcde/abea^de	FROM.NA12882	200	abcde/abcde_abcde/abea^de	0.744966	0.316358	0.130667	0.21521	0.140244	0.508397	0.194867	0.178182	0.210777	0.420732
Complex	abcde/abcde	abcde/abeade	FROM.NA12883	200	abcde/abcde_abcde/abeade	0.784768	0.86846	0.429825	0.557121	0.222222	0.662011	0.694976	0.742424	0.672968	0.658824

## Sheet: d
SV Type	Ref Structure	Alt Structure	Description	Number		True Positive Rate (TPR)					Positive Predictive Rate (PPV)
RD40					SVs	SVelter	Delly	Lumpy	Pindel	erds	SVelter.1	Delly.1	Lumpy.1	Pindel.1	erds.1
Homo Deletion	a/a	/	Homo.DEL	3134	DEL	0.891263	0.770089	0.579401	0.636161	0.816327	0.771886	0.46291	0.433548	0.576923	0.877614
Homo Duplication	ab/ab	aba/aba	Homo.DUP	2962	DUP	0.749408	0.44978	0.242814	0.237403	0.22489	0.857253	0.247488	0.177503	0.17454	0.204301
Homo Tandem Duplication	a/a	aaaaaaa/aaaaaaa	Homo.DUP.Tandem	2970	DUP_TANDEM	0.804509	0.869785	0.242814	0.853634	0.61541	0.774288	0.48102	0.177503	0.630781	0.561905
Homo Inversion	a/a	a^/a^	Homo.INV	2936	INV	0.706985	0.90017	0.344804	0.915843	0	0.922632	0.881842	0.207931	0.96	0
Het Deletion	a/a	a/	Het.DEL	3128	DEL	0.844998	0.74976	0.77373	0.643017	0.847555	0.839099	0.474707	0.340267	0.643223	0.885772
Het Duplication	ab/ab	ab/aba	Het.DUP	2918	DUP	0.751285	0.456321	0.379239	0.177801	0.109969	0.809823	0.247768	0.153793	0.143847	0.121591
Het Tandem Duplication	a/a	aaaaaaa/a	Het.DUP.Tandem	2979	DUP_TANDEM	0.770805	0.886913	0.379239	0.843289	0.612416	0.838934	0.491629	0.153793	0.696508	0.691288
Het Inversion	a/a	a/a^	Het.INV	2927	INV	0.665412	0.900787	0.779678	0.916182	0	0.956244	0.909185	0.342244	0.982752	0
Complex	ab/ab	aab/ab^ab	INS+DEL+MultiDUP	200	ab/ab_aab/ab^ab	0.672087	0.938447	0.576812	0.740964	0	0.911765	0.490594	0.595808	0.5625	0
Complex	ab/ab	aba/aba	INS+DEL+MultiDUP	200	ab/ab_aba/aba	0.927399	0.78537	0.488889	0.664038	0	0.970277	1	1	0.924259	0
Complex	ab/ab	aba^/aba^	INS+DEL+MultiDUP	200	ab/ab_aba^/aba^	0.902344	0.488497	0.342672	0.446594	0	0.948944	0.398623	0.5	0.47686	0
Complex	ab/ab	b^a^b/b^a^b	INS+DEL+MultiDUP	200	ab/ab_b^a^b/b^a^b	0.878289	0.369697	0.151163	0.245482	0	0.949052	0.287059	0.220339	0.237609	0
Complex	ab/ab	b^ab/b^ab	INS+DEL+MultiDUP	200	ab/ab_b^ab/b^ab	0.810307	0.360248	0.148374	0.24697	0.03125	0.919154	0.287129	0.206215	0.244745	0.125
Complex	abc/abc	a^c/a^c	INS+DEL+MultiDUP	10	abc/abc_a^c/a^c	0.958333	0.40625	0.18007	0.474515	0.00914634	0.953263	0.2496	0.268229	0.260667	0.0182927
Complex	abc/abc	a^c^/a^c^	INS+DEL+MultiDUP	200	abc/abc_a^c^/a^c^	0.871059	0.782753	0.394309	0.793103	0	0.730406	0.59	0.653199	0.548552	0
Complex	abc/abc	aa^b^c^c/aa^b^c^c	INS+DEL+MultiDUP	200	abc/abc_aa^b^c^c/aa^b^c^c	0.714286	0.621212	0.5	0.606061	0	0.588235	0.953488	1	1	0
Complex	abc/abc	aba/aba	dup+INV+DUP	200	abc/abc_aba/aba	0.865449	0.787037	0.49262	0.6477	0.163636	0.946412	0.971799	0.998131	0.921619	0.345205
Complex	abc/abc	aba^/aba^	dup+INV+DUP	200	abc/abc_aba^/aba^	0.80701	0.371537	0.166078	0.246811	0	0.840369	0.237234	0.256831	0.271388	0
Complex	abc/abc	ac^/ac^	Multi_DEL+INV	200	abc/abc_ac^/ac^	0.918899	0.497423	0.312977	0.498731	0	0.892341	0.31129	0.5	0.263405	0
Complex	abc/abc	ac^b^a^c/ac^b^a^c	Multi_DEL+INV	200	abc/abc_ac^b^a^c/ac^b^a^c	0.395833	0	0	0	0	0.5	0	0	0	0
Complex	abc/abc	aca^/aca^	INV+DEL	200	abc/abc_aca^/aca^	0.823357	0.294872	0.0960648	0.313514	0.33172	0.897059	0.248457	0.205955	0.244554	0.998382
Complex	abc/abc	b/b	INV+DEL	200	abc/abc_b/b	0.933121	0.900794	0.341912	0.940051	0.737047	0.989865	0.985528	1	0.985294	0.919225
Complex	abc/abc	b^/b^	INV+DEL	200	abc/abc_b^/b^	0.880147	0	0	0	0	0.795878	0	0	0	0
Complex	abc/abc	ba^c/ba^c	INV+DEL	200	abc/abc_ba^c/ba^c	0.941176	0.495	0.304264	0.646538	0	0.938111	0.501266	0.615686	0.419102	0
Complex	abc/abc	c^a^/c^a^	INS+DUP	200	abc/abc_c^a^/c^a^	0.828059	0.279732	0.0769882	0.318627	0.278125	0.828933	0.289428	0.188797	0.300694	0.850318
Complex	abc/abc	c^bc/c^bc	INS+DUP	200	abc/abc_c^bc/c^bc	0.788223	0.366935	0.155405	0.235526	0	0.75996	0.265564	0.22549	0.234293	0
Complex	abc/abc	cbc/cbc	INS+DUP	10	abc/abc_cbc/cbc	0.856293	0.709799	0.501689	0.701733	0.12963	0.860684	1	0.993311	0.998239	0.27451
Complex	abcd/abcd	abc/ab^a^d	INS+DUP	200	abcd/abcd_abc/ab^a^d	0.852477	0.593093	0.307888	0.54697	0.0801887	0.734951	0.315747	0.396721	0.4121	0.238318
Complex	abcd/abcd	ad/b^a^d	INS+DUP+DEL	200	abcd/abcd_ad/b^a^d	0.671245	0.309423	0.14862	0.219409	0.288018	0.603789	0.113285	0.184697	0.132316	0.563063
Complex	abcde/abcde	a/abd^e	INS+DUP+DEL	200	abcde/abcde_a/abd^e	0.816746	0.654229	0.401198	0.55886	0.285354	0.755848	0.274817	0.541779	0.232834	0.833948
Complex	abcde/abcde	aba^e^de/aba^e^de	INS+DUP+DEL	200	abcde/abcde_aba^e^de/aba^e^de	0.353704	0.830986	0.387619	0.594237	0	0.361742	0.606511	0.665033	0.639028	0
Complex	abcde/abcde	aba^ede/aba^ede	INS+DUP+DEL	200	abcde/abcde_aba^ede/aba^ede	0.364583	0.453947	0.30303	0.452586	0	0.405093	0.41622	0.524781	0.512195	0
Complex	abcde/abcde	abae^de/abae^de	FROM.NA12878	200	abcde/abcde_abae^de/abae^de	0.399371	0.533747	0.263441	0.44697	0	0.458484	0.468278	0.480392	0.494665	0
Complex	abcde/abcde	abaede/abaede	FROM.NA12879	200	abcde/abcde_abaede/abaede	0.361789	0.660465	0.459016	0.700461	0.0368098	0.539394	0.986111	0.990177	0.943123	0.117264
Complex	abcde/abcde	abe^a^de/abe^a^de	FROM.NA12880	200	abcde/abcde_abe^a^de/abe^a^de	0.385593	0.202991	0.0936426	0.13617	0.0184211	0.399123	0.164455	0.193262	0.171123	0.0561497
Complex	abcde/abcde	abe^ade/abe^ade	FROM.NA12881	200	abcde/abcde_abe^ade/abe^ade	0.341009	0.264276	0.100962	0.152288	0.0663176	0.408136	0.223847	0.218371	0.189894	0.22029
Complex	abcde/abcde	abea^de/abea^de	FROM.NA12882	200	abcde/abcde_abea^de/abea^de	0.40119	0.228495	0.0868794	0.141599	0.0607735	0.390046	0.205687	0.177858	0.187781	0.197015
Complex	abcde/abcde	abeade/abeade	FROM.NA12883	200	abcde/abcde_abeade/abeade	0.368217	0.756803	0.370021	0.566151	0.126667	0.608974	0.967391	1	0.924264	0.413043
Complex	ab/ab	aab/ab^ab	INS+DEL+MultiDUP	200	ab/ab_aab/ab^ab	0.684066	0.93348	0.598916	0.71757	0	0.887173	0.494578	0.600543	0.56901	0
Complex	ab/ab	ab/aba	INS+DEL+MultiDUP	200	ab/ab_ab/aba	0.988166	0.928261	0.610169	0.67402	0	0.940845	0.667188	0.685714	0.616592	0
Complex	ab/ab	ab/aba^	INS+DEL+MultiDUP	200	ab/ab_ab/aba^	0.969613	0.5	0.5	0.5	0	0.868812	0.268879	0.43617	0.339286	0
Complex	ab/ab	ab/b^a^b	INS+DEL+MultiDUP	200	ab/ab_ab/b^a^b	0.914216	0.472973	0.229927	0.354348	0	0.843891	0.248479	0.189759	0.234195	0
Complex	ab/ab	ab/b^ab	INS+DEL+MultiDUP	200	ab/ab_ab/b^ab	0.92663	0.487552	0.263393	0.385135	0	0.837838	0.25	0.207746	0.244986	0
Complex	abc/abc	aa^b^c^c/abc	INS+DEL+MultiDUP	200	abc/abc_aa^b^c^c/abc	0.666667	0.606061	0.388889	0.388889	0	0.482759	0.512821	0.5	0.466667	0
Complex	abc/abc	abc/a^c	INS+DEL+MultiDUP	200	abc/abc_abc/a^c	0.922043	0.469484	0.348624	0.475	0.0132353	0.907407	0.243309	0.299213	0.26933	0.0264706
Complex	abc/abc	abc/a^c^	INS+DEL+MultiDUP	10	abc/abc_abc/a^c^	0.921474	0.92126	0.468927	0.869281	0	0.799722	0.48954	0.498	0.5	0
Complex	abc/abc	abc/aba	dup+INV+DUP	200	abc/abc_abc/aba	0.883562	0.930622	0.596154	0.640449	0.25122	0.892734	0.646179	0.649215	0.572864	0.502439
Complex	abc/abc	abc/aba^	dup+INV+DUP	200	abc/abc_abc/aba^	0.827014	0.422348	0.299145	0.408019	0	0.703629	0.230372	0.248227	0.286424	0
Complex	abc/abc	abc/ac^	Multi_DEL+INV	200	abc/abc_abc/ac^	0.931548	0.5	0.5	0.5	0	0.886686	0.262774	0.415441	0.281843	0
Complex	abc/abc	abc/aca^	Multi_DEL+INV	10	abc/abc_abc/aca^	0.926966	0.291667	0.165432	0.302632	0.333333	0.9	0.1881	0.212698	0.231285	0.990566
Complex	abc/abc	abc/b	INV+DEL	200	abc/abc_abc/b	0.894422	0.871698	0.578231	0.904059	0.785714	0.997778	0.968553	1	0.991903	0.916667
Complex	abc/abc	abc/b^	INV+DEL	200	abc/abc_abc/b^	0.858382	0	0	0	0	0.775457	0	0	0	0
Complex	abc/abc	abc/ba^c	INV+DEL	200	abc/abc_abc/ba^c	0.955904	0.62585	0.423868	0.627451	0	0.933577	0.410714	0.546419	0.438757	0
Complex	abc/abc	abc/c^a^	INV+DEL	200	abc/abc_abc/c^a^	0.834116	0.273308	0.0875817	0.295165	0.326087	0.649208	0.283069	0.117544	0.295918	0.978261
Complex	abc/abc	abc/c^bc	INS+DUP	200	abc/abc_abc/c^bc	0.826807	0.490909	0.236641	0.402985	0	0.730053	0.251163	0.194969	0.256329	0
Complex	abc/abc	abc/cbc	INS+DUP	200	abc/abc_abc/cbc	0.927807	0.949219	0.592949	0.759574	0.19171	0.953297	0.666667	0.737052	0.697266	0.38342
Complex	abc/abc	ac^b^a^c/abc	INS+DUP	200	abc/abc_ac^b^a^c/abc	1	0	0	0	0	1	0	0	0	0
Complex	abcd/abcd	abc/ab^a^d	INS+DUP	200	abcd/abcd_abc/ab^a^d	0.854497	0.598326	0.329032	0.546335	0.115942	0.783981	0.317543	0.416894	0.421558	0.347826
Complex	abcd/abcd	ad/b^a^d	INS+DUP+DEL	200	abcd/abcd_ad/b^a^d	0.717742	0.306349	0.149184	0.234742	0.30941	0.637739	0.115569	0.186047	0.139665	0.623794
Complex	abcde/abcde	a/abd^e	INS+DUP+DEL	200	abcde/abcde_a/abd^e	0.842857	0.640962	0.417367	0.557756	0.321549	0.793011	0.273145	0.549815	0.235869	0.927184
Complex	abcde/abcde	abcde/aba^e^de	INS+DUP+DEL	200	abcde/abcde_abcde/aba^e^de	0.709877	0.908527	0.44359	0.651591	0	0.491453	0.485099	0.491477	0.5	0
Complex	abcde/abcde	abcde/aba^ede	INS+DUP+DEL	200	abcde/abcde_abcde/aba^ede	0.705645	0.599702	0.291375	0.471582	0	0.47043	0.319841	0.330688	0.362884	0
Complex	abcde/abcde	abcde/abae^de	FROM.NA12878	200	abcde/abcde_abcde/abae^de	0.585938	0.619469	0.323741	0.439179	0	0.403226	0.332805	0.349741	0.35641	0
Complex	abcde/abcde	abcde/abaede	FROM.NA12879	200	abcde/abcde_abcde/abaede	0.734082	0.906907	0.448529	0.592775	0.0318471	0.651163	0.582449	0.598039	0.542857	0.0955414
Complex	abcde/abcde	abcde/abe^a^de	FROM.NA12880	200	abcde/abcde_abcde/abe^a^de	0.670455	0.298551	0.146497	0.166667	0.0497835	0.421429	0.186594	0.201166	0.153179	0.149351
Complex	abcde/abcde	abcde/abe^ade	FROM.NA12881	200	abcde/abcde_abcde/abe^ade	0.65035	0.29351	0.130326	0.176744	0.16122	0.431889	0.183073	0.171053	0.155738	0.48366
Complex	abcde/abcde	abcde/abea^de	FROM.NA12882	200	abcde/abcde_abcde/abea^de	0.683616	0.31938	0.14359	0.21732	0.144033	0.509474	0.195261	0.183007	0.204301	0.432099
Complex	abcde/abcde	abcde/abeade	FROM.NA12883	200	abcde/abcde_abcde/abeade	0.741135	0.864583	0.488889	0.587597	0.196078	0.611111	0.694146	0.735786	0.686594	0.581395

## Sheet: e
SV Type	Ref Structure	Alt Structure	Description	Number		True Positive Rate (TPR)					Positive Predictive Rate (PPV)
RD50					SVs	SVelter	Delly	Lumpy	Pindel	erds	SVelter.1	Delly.1	Lumpy.1	Pindel.1	erds.1
Homo Deletion	a/a	/	Homo.DEL	3134	DEL	0.891263	0.775191	0.509247	0.639668	0.827806	0.778335	0.462959	0.465598	0.581281	0.880298
Homo Duplication	ab/ab	aba/aba	Homo.DUP	2962	DUP	0.735881	0.449442	0.198512	0.240108	0.231992	0.839506	0.247532	0.183266	0.175743	0.207627
Homo Tandem Duplication	a/a	aaaaaaa/aaaaaaa	Homo.DUP.Tandem	2970	DUP_TANDEM	0.800135	0.865747	0.198512	0.855316	0.616083	0.747329	0.479233	0.183266	0.629208	0.554177
Homo Inversion	a/a	a^/a^	Homo.INV	2936	INV	0.68075	0.898126	0.254514	0.91414	0	0.917355	0.889339	0.182954	0.956506	0
Het Deletion	a/a	a/	Het.DEL	3128	DEL	0.840205	0.755193	0.686801	0.641419	0.849792	0.861402	0.472978	0.389382	0.639579	0.878718
Het Duplication	ab/ab	ab/aba	Het.DUP	2918	DUP	0.742035	0.457348	0.296334	0.186023	0.11408	0.820765	0.248049	0.149913	0.148604	0.125
Het Tandem Duplication	a/a	aaaaaaa/a	Het.DUP.Tandem	2979	DUP_TANDEM	0.75604	0.883221	0.296334	0.844631	0.611074	0.817786	0.489038	0.149913	0.688834	0.683559
Het Inversion	a/a	a/a^	Het.INV	2927	INV	0.598016	0.902155	0.578857	0.916182	0	0.952589	0.903701	0.294363	0.983835	0
Complex	ab/ab	aab/ab^ab	INS+DEL+MultiDUP	200	ab/ab_aab/ab^ab	0.676692	0.931818	0.598413	0.715021	0	0.924658	0.487129	0.592767	0.558682	0
Complex	ab/ab	aba/aba	INS+DEL+MultiDUP	200	ab/ab_aba/aba	0.930288	0.784921	0.516892	0.662621	0	0.983482	1	1	0.926471	0
Complex	ab/ab	aba^/aba^	INS+DEL+MultiDUP	200	ab/ab_aba^/aba^	0.883511	0.486196	0.352041	0.449534	0	0.921754	0.390394	0.5	0.473039	0
Complex	ab/ab	b^a^b/b^a^b	INS+DEL+MultiDUP	200	ab/ab_b^a^b/b^a^b	0.865854	0.35994	0.172348	0.253012	0	0.936264	0.289346	0.2275	0.242075	0
Complex	ab/ab	b^ab/b^ab	INS+DEL+MultiDUP	200	ab/ab_b^ab/b^ab	0.854008	0.358025	0.142562	0.246951	0.03125	0.940126	0.282238	0.196023	0.243243	0.125
Complex	abc/abc	a^c/a^c	INS+DEL+MultiDUP	10	abc/abc_a^c/a^c	0.941225	0.412234	0.184028	0.480488	0.0187126	0.928922	0.249597	0.267003	0.25718	0.0375375
Complex	abc/abc	a^c^/a^c^	INS+DEL+MultiDUP	200	abc/abc_a^c^/a^c^	0.862319	0.771144	0.379518	0.830049	0	0.76352	0.586751	0.64726	0.548562	0
Complex	abc/abc	aa^b^c^c/aa^b^c^c	INS+DEL+MultiDUP	200	abc/abc_aa^b^c^c/aa^b^c^c	0.683333	0.590909	0.5	0.515152	0	0.44086	0.95122	1	1	0
Complex	abc/abc	aba/aba	dup+INV+DUP	200	abc/abc_aba/aba	0.875	0.80335	0.519965	0.638686	0.19766	0.951833	0.970037	0.996672	0.904393	0.419608
Complex	abc/abc	aba^/aba^	dup+INV+DUP	200	abc/abc_aba^/aba^	0.779098	0.385101	0.181319	0.250628	0	0.835237	0.238468	0.263298	0.27106	0
Complex	abc/abc	ac^/ac^	Multi_DEL+INV	200	abc/abc_ac^/ac^	0.922753	0.498718	0.319643	0.498731	0.000822368	0.889039	0.310207	0.5	0.249049	0.00165017
Complex	abc/abc	ac^b^a^c/ac^b^a^c	Multi_DEL+INV	200	abc/abc_ac^b^a^c/ac^b^a^c	0.375	0	0	0	0	0.333333	0	0	0	0
Complex	abc/abc	aca^/aca^	INV+DEL	200	abc/abc_aca^/aca^	0.815359	0.294659	0.0962963	0.31982	0.333333	0.877491	0.244648	0.185714	0.237936	1
Complex	abc/abc	b/b	INV+DEL	200	abc/abc_b/b	0.930168	0.906085	0.354167	0.954315	0.794503	0.985207	0.984195	1	0.990777	0.932412
Complex	abc/abc	b^/b^	INV+DEL	200	abc/abc_b^/b^	0.873016	0	0	0	0	0.837563	0	0	0	0
Complex	abc/abc	ba^c/ba^c	INV+DEL	200	abc/abc_ba^c/ba^c	0.954451	0.494224	0.321092	0.653045	0	0.957425	0.500418	0.618875	0.417949	0
Complex	abc/abc	c^a^/c^a^	INS+DUP	200	abc/abc_c^a^/c^a^	0.800703	0.279732	0.0864865	0.321895	0.326816	0.791171	0.281145	0.207792	0.290775	0.985955
Complex	abc/abc	c^bc/c^bc	INS+DUP	200	abc/abc_c^bc/c^bc	0.833627	0.379679	0.160131	0.242188	0	0.822049	0.269962	0.230047	0.239075	0
Complex	abc/abc	cbc/cbc	INS+DUP	10	abc/abc_cbc/cbc	0.85034	0.71375	0.488255	0.711634	0.150307	0.865052	1	0.989796	0.99481	0.325581
Complex	abcd/abcd	abc/ab^a^d	INS+DUP	200	abcd/abcd_abc/ab^a^d	0.871308	0.588589	0.296296	0.569697	0.142857	0.75365	0.316129	0.398754	0.404301	0.423913
Complex	abcd/abcd	ad/b^a^d	INS+DUP+DEL	200	abcd/abcd_ad/b^a^d	0.698454	0.31083	0.164502	0.227336	0.317181	0.635156	0.114746	0.192893	0.131877	0.608451
Complex	abcde/abcde	a/abd^e	INS+DUP+DEL	200	abcde/abcde_a/abd^e	0.813988	0.647388	0.405229	0.570726	0.310237	0.751374	0.273085	0.528409	0.217228	0.92037
Complex	abcde/abcde	aba^e^de/aba^e^de	INS+DUP+DEL	200	abcde/abcde_aba^e^de/aba^e^de	0.314516	0.835681	0.409341	0.580997	0	0.340116	0.602369	0.675227	0.637062	0
Complex	abcde/abcde	aba^ede/aba^ede	INS+DUP+DEL	200	abcde/abcde_aba^ede/aba^ede	0.267241	0.452276	0.306667	0.446839	0	0.3875	0.418478	0.513966	0.509002	0
Complex	abcde/abcde	abae^de/abae^de	FROM.NA12878	200	abcde/abcde_abae^de/abae^de	0.313492	0.532369	0.297064	0.440083	0	0.391089	0.458754	0.494253	0.487786	0
Complex	abcde/abcde	abaede/abaede	FROM.NA12879	200	abcde/abcde_abaede/abaede	0.376068	0.661137	0.493482	0.69863	0.0517241	0.533333	0.983549	0.996241	0.945417	0.16875
Complex	abcde/abcde	abe^a^de/abe^a^de	FROM.NA12880	200	abcde/abcde_abe^a^de/abe^a^de	0.326389	0.204802	0.0918367	0.128531	0.0324561	0.386831	0.166284	0.182125	0.163964	0.10137
Complex	abcde/abcde	abe^ade/abe^ade	FROM.NA12881	200	abcde/abcde_abe^ade/abe^ade	0.240741	0.260582	0.103365	0.153439	0.107425	0.318367	0.224118	0.201878	0.191104	0.370572
Complex	abcde/abcde	abea^de/abea^de	FROM.NA12882	200	abcde/abcde_abea^de/abea^de	0.318333	0.230769	0.101222	0.143443	0.122103	0.378968	0.206024	0.195616	0.185022	0.394813
Complex	abcde/abcde	abeade/abeade	FROM.NA12883	200	abcde/abcde_abeade/abeade	0.366667	0.752551	0.402516	0.56176	0.174747	0.693694	0.973597	1	0.927374	0.598616
Complex	ab/ab	aab/ab^ab	INS+DEL+MultiDUP	200	ab/ab_aab/ab^ab	0.680808	0.937135	0.617284	0.740829	0	0.853165	0.498833	0.578704	0.563714	0
Complex	ab/ab	ab/aba	INS+DEL+MultiDUP	200	ab/ab_ab/aba	0.984375	0.929787	0.592593	0.660976	0	0.9	0.664134	0.677966	0.603563	0
Complex	ab/ab	ab/aba^	INS+DEL+MultiDUP	200	ab/ab_ab/aba^	0.977545	0.5	0.5	0.5	0	0.863757	0.267654	0.40184	0.363281	0
Complex	ab/ab	ab/b^a^b	INS+DEL+MultiDUP	200	ab/ab_ab/b^a^b	0.928218	0.478599	0.25	0.371849	0	0.835189	0.248485	0.198454	0.235372	0
Complex	ab/ab	ab/b^ab	INS+DEL+MultiDUP	200	ab/ab_ab/b^ab	0.912234	0.487603	0.261538	0.381166	0	0.838631	0.248421	0.21118	0.242165	0
Complex	abc/abc	aa^b^c^c/abc	INS+DEL+MultiDUP	200	abc/abc_aa^b^c^c/abc	0.916667	0.6	0.444444	0.416667	0	0.6875	0.45	0.5	0.47619	0
Complex	abc/abc	abc/a^c	INS+DEL+MultiDUP	200	abc/abc_abc/a^c	0.957672	0.476636	0.349265	0.479167	0.00460123	0.957672	0.245192	0.287879	0.264706	0.00920245
Complex	abc/abc	abc/a^c^	INS+DEL+MultiDUP	10	abc/abc_abc/a^c^	0.900335	0.926219	0.520721	0.884514	0	0.75811	0.490922	0.498276	0.5	0
Complex	abc/abc	abc/aba	dup+INV+DUP	200	abc/abc_abc/aba	0.90566	0.93128	0.613043	0.645251	0.247475	0.9	0.655	0.640909	0.583333	0.494949
Complex	abc/abc	abc/aba^	dup+INV+DUP	200	abc/abc_abc/aba^	0.843897	0.427757	0.301471	0.405405	0	0.68738	0.232678	0.239766	0.280374	0
Complex	abc/abc	abc/ac^	Multi_DEL+INV	200	abc/abc_abc/ac^	0.955357	0.5	0.5	0.5	0	0.93586	0.26348	0.428571	0.278947	0
Complex	abc/abc	abc/aca^	Multi_DEL+INV	10	abc/abc_abc/aca^	0.897996	0.291852	0.160757	0.305185	0.333333	0.871025	0.188697	0.191011	0.234892	0.989796
Complex	abc/abc	abc/b	INV+DEL	200	abc/abc_abc/b	0.854508	0.879245	0.583851	0.918216	0.727273	0.985816	0.976939	1	0.99798	0.899756
Complex	abc/abc	abc/b^	INV+DEL	200	abc/abc_abc/b^	0.86413	0	0	0	0	0.815385	0	0	0	0
Complex	abc/abc	abc/ba^c	INV+DEL	200	abc/abc_abc/ba^c	0.961187	0.627211	0.438306	0.636719	0	0.939732	0.413082	0.542141	0.441336	0
Complex	abc/abc	abc/c^a^	INV+DEL	200	abc/abc_abc/c^a^	0.841195	0.273308	0.0948617	0.306513	0.29798	0.662129	0.28382	0.125874	0.30303	0.893939
Complex	abc/abc	abc/c^bc	INS+DUP	200	abc/abc_abc/c^bc	0.834877	0.493243	0.277372	0.386139	0	0.737057	0.253472	0.20765	0.24	0
Complex	abc/abc	abc/cbc	INS+DUP	200	abc/abc_abc/cbc	0.888268	0.958824	0.612121	0.797414	0.160326	0.916427	0.667121	0.731884	0.687732	0.320652
Complex	abc/abc	ac^b^a^c/abc	INS+DUP	200	abc/abc_ac^b^a^c/abc	0.916667	0	0	0	0	0.916667	0	0	0	0
Complex	abcd/abcd	abc/ab^a^d	INS+DUP	200	abcd/abcd_abc/ab^a^d	0.843462	0.596127	0.329004	0.556463	0.0675477	0.724684	0.316214	0.405333	0.413968	0.202643
Complex	abcd/abcd	ad/b^a^d	INS+DUP+DEL	200	abcd/abcd_ad/b^a^d	0.714414	0.297956	0.140693	0.23676	0.292105	0.630366	0.114019	0.162095	0.13894	0.603261
Complex	abcde/abcde	a/abd^e	INS+DUP+DEL	200	abcde/abcde_a/abd^e	0.790927	0.640833	0.407692	0.577558	0.298157	0.775629	0.274447	0.535354	0.218887	0.864078
Complex	abcde/abcde	abcde/aba^e^de	INS+DUP+DEL	200	abcde/abcde_abcde/aba^e^de	0.619048	0.911628	0.504695	0.630769	0	0.396122	0.481178	0.495392	0.5	0
Complex	abcde/abcde	abcde/aba^ede	INS+DUP+DEL	200	abcde/abcde_abcde/aba^ede	0.580392	0.596726	0.327122	0.474548	0	0.413408	0.319522	0.348018	0.371465	0
Complex	abcde/abcde	abcde/abae^de	FROM.NA12878	200	abcde/abcde_abcde/abae^de	0.646667	0.620741	0.349206	0.453526	0	0.425439	0.339546	0.371981	0.362821	0
Complex	abcde/abcde	abcde/abaede	FROM.NA12879	200	abcde/abcde_abcde/abaede	0.639785	0.921569	0.47032	0.591707	0.033543	0.548387	0.586936	0.591954	0.555389	0.0987654
Complex	abcde/abcde	abcde/abe^a^de	FROM.NA12880	200	abcde/abcde_abcde/abe^a^de	0.59375	0.30329	0.163673	0.178295	0.0322581	0.386005	0.189286	0.210256	0.158184	0.0967742
Complex	abcde/abcde	abcde/abe^ade	FROM.NA12881	200	abcde/abcde_abcde/abe^ade	0.603659	0.29351	0.168724	0.189394	0.103286	0.439349	0.181901	0.216931	0.170532	0.309859
Complex	abcde/abcde	abcde/abea^de	FROM.NA12882	200	abcde/abcde_abcde/abea^de	0.624183	0.313272	0.182432	0.229481	0.0924731	0.453682	0.190789	0.221311	0.222764	0.277419
Complex	abcde/abcde	abcde/abeade	FROM.NA12883	200	abcde/abcde_abcde/abeade	0.675556	0.866966	0.485043	0.611894	0.160256	0.620408	0.697954	0.749175	0.69573	0.474684

## Sheet: f
Simple SVs
Ref Structure	Alt Structure	Description	Number
a/a	/	Homo.DEL	3134
ab/ab	aba/aba	Homo.DUP	2962
a/a	aaaaaaa/aaaaaaa	Homo.DUP.Tandem	2970
a/a	a^/a^	Homo.INV	2936
ab/ab	ba/ba	Homo.TRA	2735
a/a	a/	Het.DEL	3128
ab/ab	ab/aba	Het.DUP	2918
a/a	aaaaaaa/a	Het.DUP.Tandem	2979
a/a	a/a^	Het.INV	2927
ab/ab	ba/ab	Het.TRA	2773

## Sheet: g
Complex SVs
Het					Homo
Ref Structure	Alt Structure	Description	Number		Ref Structure	Alt Structure	Description	Number
ab/ab	aab/ab^ab	FROM.NA12879	265		ab/ab	aab/ab^ab	FROM.NA12879	202
ab/ab	ab/aba	INS+DUP	283		ab/ab	aba/aba	INS+DUP	386
ab/ab	ab/aba^	INS+DUP	275		ab/ab	aba^/aba^	INS+DUP	390
ab/ab	ab/b^a^b	INS+DUP	304		ab/ab	b^a^b/b^a^b	INS+DUP	187
ab/ab	ab/b^ab	INS+DUP	294		ab/ab	b^ab/b^ab	INS+DUP	194
abc/abc	aa^b^c^c/abc	dup+INV+DUP	14		abc/abc	a^c/a^c	dup+INV+DUP	243
abc/abc	abc/a^c	INV+DEL	260		abc/abc	a^c^/a^c^	INV+DEL	236
abc/abc	abc/a^c^	INV+DEL	308		abc/abc	aa^b^c^c/aa^b^c^c	INV+DEL	12
abc/abc	abc/aba	INS+DUP+DEL	260		abc/abc	aba/aba	INS+DUP+DEL	479
abc/abc	abc/aba^	INS+DUP+DEL	309		abc/abc	aba^/aba^	INS+DUP+DEL	454
abc/abc	abc/ac^	INV+DEL	255		abc/abc	ac^/ac^	INV+DEL	228
abc/abc	abc/aca^	FROM.NA12881	271		abc/abc	ac^b^a^c/ac^b^a^c	FROM.NA12881	15
abc/abc	abc/b	Multi_DEL+INV	319		abc/abc	aca^/aca^	Multi_DEL+INV	218
abc/abc	abc/b^	Multi_DEL+INV	246		abc/abc	b/b	Multi_DEL+INV	238
abc/abc	abc/ba^c	FROM.NA12882	285		abc/abc	b^/b^	FROM.NA12882	259
abc/abc	abc/c^a^	INV+DEL	294		abc/abc	ba^c/ba^c	INV+DEL	245
abc/abc	abc/c^bc	INS+DUP+DEL	263		abc/abc	c^a^/c^a^	INS+DUP+DEL	229
abc/abc	abc/cbc	INS+DUP+DEL	297		abc/abc	c^bc/c^bc	INS+DUP+DEL	228
abc/abc	ac^b^a^c/abc	dup+INV+DUP	12		abc/abc	cbc/cbc	dup+INV+DUP	243
abcd/abcd	abc/ab^a^d	FROM.NA12880	290		abcd/abcd	abc/ab^a^d	FROM.NA12880	263
abcd/abcd	ad/b^a^d	FROM.NA12883	257		abcd/abcd	ad/b^a^d	FROM.NA12883	277
abcde/abcde	a/abd^e	FROM.NA12878	236		abcde/abcde	a/abd^e	FROM.NA12878	315
abcde/abcde	abcde/aba^e^de	INS+DEL+MultiDUP	257		abcde/abcde	aba^e^de/aba^e^de	INS+DEL+MultiDUP	255
abcde/abcde	abcde/aba^ede	INS+DEL+MultiDUP	267		abcde/abcde	aba^ede/aba^ede	INS+DEL+MultiDUP	273
abcde/abcde	abcde/abae^de	INS+DEL+MultiDUP	266		abcde/abcde	abae^de/abae^de	INS+DEL+MultiDUP	283
abcde/abcde	abcde/abaede	INS+DEL+MultiDUP	261		abcde/abcde	abaede/abaede	INS+DEL+MultiDUP	260
abcde/abcde	abcde/abe^a^de	INS+DEL+MultiDUP	270		abcde/abcde	abe^a^de/abe^a^de	INS+DEL+MultiDUP	282
abcde/abcde	abcde/abe^ade	INS+DEL+MultiDUP	268		abcde/abcde	abe^ade/abe^ade	INS+DEL+MultiDUP	295
abcde/abcde	abcde/abea^de	INS+DEL+MultiDUP	269		abcde/abcde	abea^de/abea^de	INS+DEL+MultiDUP	291
abcde/abcde	abcde/abeade	INS+DEL+MultiDUP	265		abcde/abcde	abeade/abeade	INS+DEL+MultiDUP	241
